# Supplementary material for: Insulin-like Growth Factor-Binding Protein 2 in Severe Aortic Valve Stenosis and Pulmonary Hypertension: A Gender-Based Perspective
Source: Int J Mol Sci. 2024 Jul 27;25(15):8220. doi: 10.3390/ijms25158220 (PMC11312253; doi:10.3390/ijms25158220)
Supplement: Supplementary file 1 [file ijms-25-08220-s001.zip]

Archive with 1 entries (1 files):
- ijms-3063453-supplementary.pdf
